# Supplementary material for: Gut Proteobacteria glycine metabolism regulates neuroplasticity, motivation, and reinstatement of cocaine self-administration in mice
Source: Gut Microbes. 2026 Jun 26;18(1):2693397. doi: 10.1080/19490976.2026.2693397 (PMC13313183; doi:10.1080/19490976.2026.2693397)
Supplement: Supplementary File 1.xlsx [file KGMI_A_2693397_SM4545.xlsx]

## Sheet: DEPs_vs_Breakpoints
Protein	Gene	Description	DE_p	Pearson_r	OneTailed_p
Q05AA6	Drp2	Dystrophin-related protein 2	0.00334254	0.959967	7.78077e-05
Q9D8B1	Aig1	Androgen-induced gene 1 protein	0.00922558	-0.938086	0.000283069
O35516	Notch2	Neurogenic locus notch homolog protein 2	0.0114567	0.93551	0.000319263
Q80TN7	Nav3	Neuron navigator 3	0.00409479	0.934749	0.000330499
Q7TSI3	Ppp6r1	Serine/threonine-protein phosphatase 6 regulatory subunit 1	0.0312833	0.931488	0.000381613
Q8K2V6	Ipo11	Importin-11	0.00220157	0.921335	0.000573147
Q60943	Il17ra	Interleukin-17 receptor A	0.0358881	0.917094	0.000668746
Q8VEJ4	Nle1	Notchless protein homolog 1	0.0220104	-0.917034	0.000670185
Q8BJ48	Nagpa	N-acetylglucosamine-1-phosphodiester alpha-N-acetylglucosaminidase	0.018712	0.915692	0.000702487
Q8K1M6	Dnm1l	Dynamin-1-like protein	0.00100221	-0.913792	0.000749963
Q8VCD5	Med17	Mediator of RNA polymerase II transcription subunit 17	0.00119694	0.909634	0.00086103
Q7TPG8	Tafa1	Chemokine-like protein TAFA-1	0.00931122	0.908369	0.000896819
Q6PHQ8	Naa35	N-alpha-acetyltransferase 35, NatC auxiliary subunit	0.00422353	0.906788	0.000942879
P46660	Ina	Alpha-internexin	0.0190111	0.90662	0.000947864
Q8BU36;Q8BVY4	Supt3	SPT3, SAGA and STAGA complex component (Fragment)	0.0481368	0.905407	0.00098437
A2AWA9	Rabgap1	Rab GTPase-activating protein 1	0.000498177	0.904678	0.00100672
Q9EPW0	Inpp4a	Inositol polyphosphate-4-phosphatase type I A	0.0496608	0.903701	0.00103721
Q9CZT4	Polr3e	DNA-directed RNA polymerase III subunit RPC5	0.0384009	0.902053	0.00108998
O55126	Nipsnap2	Protein NipSnap homolog 2	0.005708	-0.901495	0.00110825
Q9DA08	Sgf29	SAGA-associated factor 29	0.00110108	0.9005	0.00114129
Q8BYI9	Tnr	Tenascin-R	0.00139335	0.899895	0.00116168
A2TJV2	Palm3	Paralemmin-3	0.00733036	0.898211	0.0012197
Q8C4X2	Csnk1g3	Casein kinase I isoform gamma-3	0.0258054	0.897478	0.00124553
Q8BGV7	Kctd13	BTB/POZ domain-containing adapter for CUL3-mediated RhoA degradation protein 1	0.0175906	0.89746	0.00124619
Q8BVG4	Dpp9	Dipeptidyl peptidase 9	0.00597364	0.89628	0.0012885
Q9D7X8	Ggct	Gamma-glutamylcyclotransferase	0.0357631	-0.89443	0.00135672
Q8BVW0	Ganc	Neutral alpha-glucosidase C	0.0338987	-0.89367	0.00138543
Q9CR16	Ppid	Peptidyl-prolyl cis-trans isomerase D	0.00252646	-0.892968	0.00141227
Q8JZS7	Hmgcll1	3-hydroxy-3-methylglutaryl-CoA lyase, cytoplasmic	0.00996471	-0.892318	0.00143745
Q67BT3	Slc13a5	Na(+)/citrate cotransporter	0.0361038	-0.892249	0.00144014
Q9JJA9	Tamalin	General receptor for phosphoinositides 1-associated scaffold protein	0.00340628	0.891018	0.00148864
Q810U3	Nfasc	Neurofascin	0.00176764	0.890333	0.00151604
Q3UMC0	Spata5	ATPase family gene 2 protein homolog A (EC 3.6.4.10) (AFG2 AAA ATPase homolog A) (Ribosome biogenesis protein SPATA5) (Spermatogenesis-associated factor protein) (Spermatogenesis-associated protein 5)	0.0163686	0.889577	0.00154671
Q8C6G8	Wdr26	WD repeat-containing protein 26	0.00115086	0.887742	0.00162277
P08551	Nefl	Neurofilament light polypeptide	0.0228648	0.88535	0.00172551
O70481	Ubr1	E3 ubiquitin-protein ligase UBR1	0.00140832	-0.885306	0.00172743
P68404	Prkcb	Protein kinase C beta type	0.000899281	-0.885215	0.00173142
A2CG63	Arid4b	AT-rich interactive domain-containing protein 4B	0.0189312	-0.884338	0.00177024
Q9R1T4	Septin6	Septin-6	0.00548088	-0.883299	0.00181689
Q8R238	Sdsl	Serine dehydratase-like	0.0234457	-0.882338	0.00186075
Q8VI63	Mob2	MOB kinase activator 2	0.0206728	-0.881353	0.00190639
P56394	Cox17	Cytochrome c oxidase copper chaperone	0.00254223	-0.879731	0.00198312
P48722	Hspa4l	Heat shock 70 kDa protein 4L	0.0208692	-0.879278	0.00200491
Q62417	Sorbs1	Sorbin and SH3 domain-containing protein 1	0.00426554	-0.874316	0.00225366
P97770	Thumpd3	tRNA (guanine(6)-N2)-methyltransferase THUMP3	0.0222022	-0.873821	0.0022795
G3UW46	Atp23	Mitochondrial inner membrane protease ATP23 homolog	0.00680046	-0.872888	0.00232871
Q3URU2	Peg3	Paternally-expressed gene 3 protein	0.0321417	-0.872447	0.00235223
Q9CW73	B3gat1	Galactosylgalactosylxylosylprotein 3-beta-glucuronosyltransferase 1	0.00779539	0.871473	0.0024047
P08553	Nefm	Neurofilament medium polypeptide	0.0278677	0.871417	0.00240776
Q8C1B7	Septin11	Septin-11	0.00301663	-0.870679	0.00244801
Q8C0D0	Trub1	Pseudouridylate synthase TRUB1	0.022628	-0.87063	0.00245069
Q9CQV6	Map1lc3b	Microtubule-associated proteins 1A/1B light chain 3B	0.00330443	0.870234	0.0024725
E5CYJ9	Unc79	Protein unc-79 homolog	0.00424573	0.869111	0.00253504
O88935	Syn1	Synapsin-1	0.00401121	-0.868278	0.00258204
Q07417	Acads	Short-chain specific acyl-CoA dehydrogenase, mitochondrial	0.0222711	-0.867688	0.0026157
Q9DC40	Telo2	Telomere length regulation protein TEL2 homolog	0.00439887	0.867231	0.00264195
P17426	Ap2a1	AP-2 complex subunit alpha-1	0.0110412	-0.866742	0.00267021
O35459	Ech1	Delta(3,5)-Delta(2,4)-dienoyl-CoA isomerase, mitochondrial	0.0055315	-0.865913	0.00271854
O35129	Phb2	Prohibitin-2	0.00155181	-0.865656	0.00273367
Q9ERV1	Mkrn2	E3 ubiquitin-protein ligase makorin-2	0.0479111	-0.864966	0.00277451
Q8VCW8	Acsf2	Medium-chain acyl-CoA ligase ACSF2, mitochondrial	0.0125594	-0.864797	0.00278458
Q8CDG3	Vcpip1	Deubiquitinating protein VCPIP1	0.000389948	0.864654	0.00279311
Q6P1Y9	Exoc1	Exocyst complex component 1	0.00955173	0.863915	0.00283747
P28660	Nckap1	Nck-associated protein 1	0.00312106	-0.863806	0.00284403
Q9R0P3	Esd	S-formylglutathione hydrolase	0.00191733	-0.863109	0.00288633
Q5SQX6	Cyfip2	Cytoplasmic FMR1-interacting protein 2	0.00584806	-0.860993	0.00301722
Q91WS0	Cisd1	CDGSH iron-sulfur domain-containing protein 1	0.0146299	-0.860116	0.00307255
Q9D7B6	Acad8	Isobutyryl-CoA dehydrogenase, mitochondrial	0.0179647	-0.860024	0.0030784
Q68FF6	Git1	ARF GTPase-activating protein GIT1	0.0340973	0.858316	0.00318816
Q9JLL0	Crim1	Cysteine-rich motor neuron 1 protein	0.0230587	-0.858013	0.0032079
Q8BRK8	Prkaa2	5'-AMP-activated protein kinase catalytic subunit alpha-2	0.0050118	0.857791	0.00322241
Q9EQH3	Vps35	Vacuolar protein sorting-associated protein 35	0.00490365	-0.85757	0.0032369
Q8K386	Rab15	Ras-related protein Rab-15	0.0265279	-0.857049	0.00327119
Q8VD76	Gtf2h3	General transcription factor IIH subunit 3	0.0405918	-0.856669	0.00329637
Q3UDF0	Slc2a6	Solute carrier family 2, facilitated glucose transporter member 6	0.00670862	0.856167	0.0033298
Q8BG39	Sv2b	Synaptic vesicle glycoprotein 2B	0.023215	-0.856007	0.00334054
Q9Z1B8	Phf1	PHD finger protein 1	0.0248439	-0.854307	0.0034556
Q8CHY3	Dym	Dymeclin	0.00348634	0.853238	0.00352921
Q3TCI7	Ldha	L-lactate dehydrogenase A chain	0.0338595	-0.852263	0.00359725
Q9WUK4	Rfc2	Replication factor C subunit 2	0.0376688	0.851785	0.00363089
Q5SFM8	Rbm27	RNA-binding protein 27	0.0259273	-0.851697	0.00363713
O88413	Tulp3	Tubby-related protein 3	0.00613802	0.849214	0.0038154
A0A087WQ28	2410004B18Rik	RIKEN cDNA 2410004B18 gene (Fragment)	0.000683161	0.848822	0.00384401
Q71LX4	Tln2	Talin-2	0.00214782	-0.845353	0.00410349
Q62277	Syp	Synaptophysin	0.00764947	-0.84532	0.004106
Q8K021	Scamp1	Secretory carrier-associated membrane protein 1	0.0266504	-0.845091	0.00412351
Q9DBF1	Aldh7a1	Alpha-aminoadipic semialdehyde dehydrogenase	0.0314676	-0.845005	0.00413015
Q923S6	Neurl1	E3 ubiquitin-protein ligase NEURL1	0.0400108	0.844674	0.00415556
A2AA28	Mettl23	Histone-arginine methyltransferase METTL23	0.0270707	0.841549	0.0044005
Q9CXT8	Pmpcb	Mitochondrial-processing peptidase subunit beta	0.0470787	-0.841425	0.00441039
Q99PJ0	Ntm	Neurotrimin	0.0248467	0.841225	0.00442639
Q8VHP7	Serpinb1b	Leukocyte elastase inhibitor B	0.00857237	-0.840887	0.00445356
P55066	Ncan	Neurocan core protein	0.000902475	0.839897	0.00453368
J3QNP2	Smim18	Small integral membrane protein 18	0.0140818	-0.83979	0.00454232
Q8CFI2	Cdc34	Ubiquitin-conjugating enzyme E2 R1	0.00143729	0.839723	0.00454783
Q9DC63	Fbxo3	F-box only protein 3	0.0422276	-0.839682	0.00455117
Q99LG0	Usp16	Ubiquitin carboxyl-terminal hydrolase 16	0.0142255	0.839679	0.00455137
Q6P5U7	Nwd2	NACHT and WD repeat domain-containing protein 2	0.00640623	0.839435	0.00457129
Q922D8	Mthfd1	C-1-tetrahydrofolate synthase, cytoplasmic	0.00712372	-0.8393	0.0045824
Q68FL4	Ahcyl2	Putative adenosylhomocysteinase 3	0.0259142	-0.837381	0.00474123
Q9JIS5	Sv2a	Synaptic vesicle glycoprotein 2A	0.0244267	-0.836026	0.00485556
Q6NS60	Fbxo41	F-box only protein 41	0.0314166	0.835567	0.00489464
Q05816	Fabp5	Fatty acid-binding protein 5	0.0187889	0.835326	0.00491525
F7BJK1	Pcdh1	Protocadherin 1	0.0376105	0.835318	0.00491594
P68181	Prkacb	cAMP-dependent protein kinase catalytic subunit beta	0.00177237	-0.835225	0.00492393
Q80U62	Rubcn	Run domain Beclin-1-interacting and cysteine-rich domain-containing protein	0.0189745	0.834633	0.00497485
P16332	Mmut	Methylmalonyl-CoA mutase, mitochondrial	0.0469353	-0.833512	0.00507218
Q9D4E6	Pabpc6	Polyadenylate-binding protein	0.00804758	0.833381	0.00508364
Q9Z1S5	Septin3	Neuronal-specific septin-3	0.0139355	-0.833204	0.0050991
Q9CSH3	Dis3	Exosome complex exonuclease RRP44	0.0147853	0.832806	0.00513407
A0A338P769	Septin5	Septin-5	0.0250328	0.832581	0.00515391
P62715	Ppp2cb	Serine/threonine-protein phosphatase 2A catalytic subunit beta isoform	0.00343729	-0.831809	0.00522228
Q9Z2G1	Fem1aa	Protein fem-1 homolog A-A	0.0101785	0.831204	0.00527631
P26516	Psmd7	26S proteasome non-ATPase regulatory subunit 7	0.0130884	0.831098	0.00528581
P30548	Tacr1	Substance-P receptor	0.0208866	-0.831078	0.00528759
P83510	Tnik	Traf2 and NCK-interacting protein kinase	0.0331491	0.830652	0.0053259
Q9Z218	Dpp6	Dipeptidyl aminopeptidase-like protein 6	0.00393179	-0.828645	0.00550865
Q8JZP9	Gas2l1	GAS2-like protein 1	0.0354107	0.82757	0.00560818
Q61881	Mcm7	DNA replication licensing factor MCM7	0.0320095	0.827519	0.00561294
Q8QZS3	Flcn	Folliculin	0.00091237	0.826922	0.00566873
E9Q447	Sptan1	Spectrin alpha chain, non-erythrocytic 1	0.0238682	0.826897	0.0056711
P62192	Psmc1	26S proteasome regulatory subunit 4	0.00365004	0.826617	0.00569742
A0A5E1;Q3UFA6;Q811C8	Igfbp7	Insulin-like growth factor-binding protein 7	0.0267215	0.826599	0.00569907
Q68FD9	Kiaa1549	UPF0606 protein KIAA1549	0.0269485	0.826002	0.00575539
P61922	Abat	4-aminobutyrate aminotransferase, mitochondrial	0.0109733	-0.825508	0.0058023
Q64332	Syn2	Synapsin-2	0.00504293	-0.825298	0.00582228
Q9D2Y6	Fbxo25	F-box only protein 25	0.00667477	0.825014	0.00584934
Q3TY94	Crmp1	Dihydropyrimidinase-related protein 1	0.00506674	0.82494	0.0058565
Q8R191	Syngr3	Synaptogyrin-3	0.00232871	-0.824909	0.00585945
P15920	Atp6v0a2	V-type proton ATPase 116 kDa subunit a 2	0.0294379	0.824341	0.00591396
Q8BTJ4	Enpp4	Bis(5'-adenosyl)-triphosphatase enpp4	0.0375538	0.824298	0.00591814
A0A2R8VHH6;Q91V35	Ptpra	Receptor-type tyrosine-protein phosphatase alpha	0.0418345	0.823977	0.00594907
Q9ET80	Jph1	Junctophilin-1	0.0291378	0.823385	0.00600646
O88327	Ctnnal1	Alpha-catulin	0.00201392	0.822207	0.00612165
Q01065	Pde1b	Dual specificity calcium/calmodulin-dependent 3',5'-cyclic nucleotide phosphodiesterase 1B	0.00270316	-0.822141	0.00612821
P47746	Cnr1	Cannabinoid receptor 1	0.0110835	0.821959	0.00614611
Q9JHU4	Dync1h1	Cytoplasmic dynein 1 heavy chain 1	0.0222543	0.821135	0.00622773
P35123	Usp4	Ubiquitin carboxyl-terminal hydrolase 4	0.00642378	0.820632	0.00627789
Q9Z2A9	Ggt5	Glutathione hydrolase 5 proenzyme	0.041917	0.820351	0.00630602
Q6Q477	Atp2b4	Plasma membrane calcium-transporting ATPase 4	0.0227433	0.820266	0.00631454
Q01853	Vcp	Transitional endoplasmic reticulum ATPase	0.0196602	0.819752	0.00636621
P08228	Sod1	Superoxide dismutase [Cu-Zn]	0.00901286	-0.819375	0.00640435
Q9ES63	Usp29	Ubiquitin carboxyl-terminal hydrolase 29	0.00323022	-0.819284	0.00641355
P60469	Ppfia3	Liprin-alpha-3	0.0238836	0.819117	0.00643056
Q9Z1G4	Atp6v0a1	V-type proton ATPase 116 kDa subunit a 1	0.0131528	-0.81911	0.00643123
Q9CR62	Slc25a11	Mitochondrial 2-oxoglutarate/malate carrier protein	0.00326728	-0.818949	0.00644756
Q3UB66	Rab1a	Ras-related protein Rab-1A	0.0294524	-0.817856	0.00655936
Q99P72	Rtn4	Reticulon-4	0.0112532	0.817092	0.00663815
O54984	Get3	ATPase GET3	0.0221198	0.816937	0.00665416
O55125	Nipsnap1	Protein NipSnap homolog 1	0.0163447	-0.816914	0.00665655
Q91YP0	L2hgdh	L-2-hydroxyglutarate dehydrogenase, mitochondrial	0.0087198	-0.816557	0.00669367
Q9CZW5	Tomm70	Mitochondrial import receptor subunit TOM70	0.00494003	-0.816304	0.00672002
P70205	Adcyap1r1	Pituitary adenylate cyclase-activating polypeptide type I receptor	0.0182469	-0.815872	0.00676525
Q8BGT8	Phyhipl	Phytanoyl-CoA hydroxylase-interacting protein-like	0.0086767	0.815649	0.00678867
B2B9E1	Triqk	Triple QxxK/R motif-containing protein	0.0130038	-0.815416	0.00681311
A0A1Y7VKX4	Map3k9	Mitogen-activated protein kinase kinase kinase 9	0.0403866	0.815192	0.00683678
Q9D1P4	Chordc1	Cysteine and histidine-rich domain-containing protein 1	0.0148394	0.815181	0.00683788
P12960	Cntn1	Contactin-1	0.00770177	0.814403	0.00692031
A0A2I3BQV4;Q8BP69	Sall2	Sal-like protein 2	0.00488195	-0.813697	0.00699557
Q8BMF3	Me3	NADP-dependent malic enzyme, mitochondrial	0.0222038	0.813624	0.0070034
A2AJ90;A2AJ95;Q3TY90	Nsmf	NMDA receptor synaptonuclear signaling and neuronal migration factor	0.0169946	0.81273	0.0070996
Q8C8R3	Ank2	Ankyrin-2	0.0332713	0.812475	0.0071272
Q8R3I3	Cog6	Conserved oligomeric Golgi complex subunit 6	0.00926874	0.811455	0.00723816
Q9CZU4	Eral1	GTPase Era, mitochondrial	0.0100169	0.811378	0.00724661
Q78JW9	Ubfd1	Ubiquitin domain-containing protein UBFD1	0.0181815	-0.810207	0.0073755
Q8R0A0	Gtf2f2	General transcription factor IIF subunit 2	0.0110308	0.809703	0.00743144
Q8BGY4	Klhl26	Kelch-like protein 26	0.00856319	0.808881	0.00752312
Q8CIQ7	Dock3	Dedicator of cytokinesis protein 3	0.0265214	0.80878	0.0075345
Q91VZ6	Smap1	Stromal membrane-associated protein 1	0.0414244	0.808569	0.00755815
Q791T5	Mtch1	Mitochondrial carrier homolog 1	0.009587	-0.80854	0.00756141
Q64442	Sord	Sorbitol dehydrogenase	0.0412607	-0.808188	0.00760101
Q6PAL5;Q8C5X1	Garre1	KIAA0355	0.0135761	0.804901	0.00797748
P63038	Hspd1	60 kDa heat shock protein, mitochondrial	0.0151259	-0.804892	0.00797844
Q8BZ98	Dnm3	Dynamin-3	0.00686686	-0.804778	0.00799174
Q6PAK3	Prmt8	Protein arginine N-methyltransferase 8	0.0162217	0.804403	0.0080354
Q68FD5	Cltc	Clathrin heavy chain 1	0.0242402	-0.801887	0.0083326
S4R2I9	Zfp532	C2H2-type domain-containing protein	0.0223864	0.801755	0.00834845
P62141	Ppp1cb	Serine/threonine-protein phosphatase PP1-beta catalytic subunit	0.00152484	-0.801713	0.00835348
P05132	Prkaca	cAMP-dependent protein kinase catalytic subunit alpha	0.00960599	-0.800022	0.00855733
Q8QZT1	Acat1	Acetyl-CoA acetyltransferase, mitochondrial	0.00277734	-0.799951	0.00856601
Q9CVB6	Arpc2	Actin-related protein 2/3 complex subunit 2	0.00143445	-0.799451	0.00862689
Q8BLR9	Hif1an	Hypoxia-inducible factor 1-alpha inhibitor	0.0307848	0.79804	0.00880024
Q9DCD0	Pgd	6-phosphogluconate dehydrogenase, decarboxylating	0.0108249	-0.797718	0.0088401
P63330	Ppp2ca	Serine/threonine-protein phosphatase 2A catalytic subunit alpha isoform	0.0104653	-0.797549	0.0088611
Q3UM45	Ppp1r7	Protein phosphatase 1 regulatory subunit 7	0.00654549	-0.797473	0.00887047
O70443	Gnaz	Guanine nucleotide-binding protein G(z) subunit alpha	0.0151689	-0.796846	0.00894864
Q99PU7	Bap1	Ubiquitin carboxyl-terminal hydrolase BAP1	0.00483959	0.796718	0.00896456
G3X9N3	Pnma8b	PNMA family member 8B	0.0124744	-0.7966	0.00897937
Q8C5W3	Tbcel	Tubulin-specific chaperone cofactor E-like protein	0.0262403	-0.796444	0.00899897
Q99NF1	Bco2	Carotenoid-cleaving dioxygenase, mitochondrial	0.00720426	-0.796068	0.00904608
Q8CFA2	Amt	Aminomethyltransferase	0.0325104	-0.796056	0.00904759
P35290	Rab24	Ras-related protein Rab-24	0.0367574	-0.795612	0.00910354
Q9Z1M4	Rps6kb2	Ribosomal protein S6 kinase beta-2	0.0153412	0.795384	0.00913235
O70250	Pgam2	Phosphoglycerate mutase 2	0.0260195	0.79488	0.00919629
A0A140T8T5	Map4	Microtubule-associated protein 4	0.0124078	0.794806	0.00920572
Q8BZ09	Slc25a21	Mitochondrial 2-oxodicarboxylate carrier	0.0433972	-0.794592	0.0092329
Q8BFZ9	Erlin2	Erlin-2	0.018228	-0.794154	0.00928885
P32883	Kras	GTPase KRas	0.012484	0.793251	0.0094048
Q8K348	Acvr1c	Activin receptor type-1C	0.0255758	-0.792213	0.00953919
Q9JKK0	Rcan3	Calcipressin-3	0.0110725	-0.79221	0.00953954
Q9QWI6	Srcin1	SRC kinase signaling inhibitor 1	0.0198928	0.791953	0.00957297
Q8BH04	Pck2	Phosphoenolpyruvate carboxykinase [GTP], mitochondrial	0.0380361	-0.791854	0.0095859
D3YZI9	Pgbd5	PiggyBac transposable element-derived protein 5	0.00558671	0.791822	0.00959009
P63328	Ppp3ca	Protein phosphatase 3 catalytic subunit alpha	0.00476007	-0.79165	0.00961251
Q91V41	Rab14	Ras-related protein Rab-14	0.0148862	-0.791596	0.00961962
Q3TLD5	Uri1	Unconventional prefoldin RPB5 interactor	0.0238944	0.791379	0.00964796
Q8C7V8	Ccdc134	Coiled-coil domain-containing protein 134	0.00657012	0.790772	0.00972757
Q5SVL6	Rap1gap2	Rap1 GTPase-activating protein 2	0.0351344	0.790702	0.00973688
O35488	Slc27a2	Long-chain fatty acid transport protein 2	0.0345089	-0.790689	0.00973855
Q9CWJ9	Atic	Bifunctional purine biosynthesis protein ATIC	0.00458196	-0.790574	0.00975367
Q64521	Gpd2	Glycerol-3-phosphate dehydrogenase, mitochondrial	0.00452839	0.790476	0.00976659
P08905	Lyz2	Lysozyme C-2	0.0072158	0.790114	0.00981449
Q8BZA9	Tigar	Fructose-2,6-bisphosphatase TIGAR	0.00409044	0.789009	0.00996136
P62743	Ap2s1	AP-2 complex subunit sigma	0.0105178	-0.787942	0.0101045
Q921I1	Tf	Serotransferrin	0.0234479	0.787942	0.0101046
Q9QYF1	Rdh11	Retinol dehydrogenase 11	0.0361724	0.787897	0.0101107
D3YZG8	Mthfd2l	Bifunctional methylenetetrahydrofolate dehydrogenase/cyclohydrolase 2, mitochondrial	0.0256418	-0.787718	0.0101347
V9GWW6	Mlip	Muscular LMNA-interacting protein	0.0114573	0.787692	0.0101383
E9PWL1;Q27YN9;Q5SUF5;Q5SUF6;Q5SUF7;Q5SUF8;Q5SUF9;Q5SUG0;Q5SUG1;Q5SUG2;Q5SUG3;Q5SUG4;Q6PFV8;Q9WUT2	Cacna1g	Voltage-dependent T-type calcium channel subunit alpha	0.0413636	0.786919	0.010243
Q8CEZ0	Kctd2	BTB/POZ domain-containing protein KCTD2	0.00844943	0.786875	0.010249
P97346	Nxn	Nucleoredoxin	0.00345593	-0.786763	0.0102643
P31938	Map2k1	Dual specificity mitogen-activated protein kinase kinase 1	0.00548385	-0.786637	0.0102814
Q8CFQ6	Pcbp3	Poly(rC)-binding protein 3	0.0436261	0.78629	0.0103287
Q8R1R3	Stard7	StAR-related lipid transfer protein 7, mitochondrial	0.0127106	0.785868	0.0103865
Q91Z67	Srgap2	SLIT-ROBO Rho GTPase-activating protein 2	0.0193399	0.785591	0.0104245
B9EKR1	Ptprz1	Receptor-type tyrosine-protein phosphatase zeta	0.00166357	0.785251	0.0104713
O55100	Syngr1	Synaptogyrin-1	0.00286772	-0.784674	0.0105509
Q8CGQ8	Slc24a4	Sodium/potassium/calcium exchanger 4	0.00877005	-0.784586	0.0105631
E9Q6E9	Simc1	SUMO-interacting motif-containing protein 1	0.0265526	0.784393	0.0105899
P63085	Mapk1	Mitogen-activated protein kinase 1	0.00239573	-0.783805	0.0106717
Q9D906	Atg7	Ubiquitin-like modifier-activating enzyme ATG7	0.0104996	0.783565	0.0107051
Q9Z2I9	Sucla2	Succinate--CoA ligase [ADP-forming] subunit beta, mitochondrial	0.0468661	-0.783364	0.0107333
Q5SS80	Dhrs13	Dehydrogenase/reductase SDR family member 13	0.0266197	-0.782785	0.0108146
Q3U2I3	Fhip1b	FHF complex subunit HOOK-interacting protein 1B	0.00456414	0.782579	0.0108436
Q9R1P0	Psma4	Proteasome subunit alpha type-4	0.0190535	-0.782522	0.0108515
P62631	Eef1a2	Elongation factor 1-alpha 2	0.00196481	0.782507	0.0108537
P35803	Gpm6b	Neuronal membrane glycoprotein M6-b	0.0170115	-0.781137	0.0110478
Q80YN3	Bcas1	Breast carcinoma-amplified sequence 1 homolog	0.046368	0.780277	0.0111707
Q91V12	Acot7	Cytosolic acyl coenzyme A thioester hydrolase	0.0110365	0.779951	0.0112175
Q8CE19	Syn2	Synapsin-2	0.00948615	-0.779551	0.0112752
Q6P1F6	Ppp2r2a	Serine/threonine-protein phosphatase 2A 55 kDa regulatory subunit B alpha isoform	0.00411741	-0.77943	0.0112926
M0QWP1;O08860;Q5EBX5;Q91XS3	Agrn	Agrin	0.0189845	0.7791	0.0113403
P40336	Vps26a	Vacuolar protein sorting-associated protein 26A	0.000740291	0.778924	0.0113659
Q9QYI3	Dnajc7	DnaJ homolog subfamily C member 7	0.0409661	0.778831	0.0113794
Q9D658	Ptp4a3	Protein tyrosine phosphatase type IVA 3	0.0148623	0.77809	0.0114871
A0A1D5RLK2;A0A1D5RMH7	Psd3	PH and SEC7 domain-containing protein 3	0.0436592	-0.777933	0.0115102
O70340	Nptx2	Neuronal pentraxin-2	0.00702134	0.777677	0.0115475
Q9CR95	Necap1	Adaptin ear-binding coat-associated protein 1	0.00414799	-0.777563	0.0115642
Q9DCL9	Paics	Bifunctional phosphoribosylaminoimidazole carboxylase/phosphoribosylaminoimidazole succinocarboxamide synthetase	0.0491826	0.777536	0.0115682
Q8K183	Pdxk	Pyridoxal kinase	0.00292344	-0.777464	0.0115788
P84091	Ap2m1	AP-2 complex subunit mu	0.00981116	-0.777043	0.0116407
Q6PD97	Kalrn	Kalirin	0.00791829	0.77695	0.0116543
Q91WV0	Dr1	Protein Dr1	0.0140016	0.776794	0.0116773
Q06185	Atp5me	ATP synthase subunit e, mitochondrial	0.018482	-0.776514	0.0117187
Q9WVS6	Prkn	E3 ubiquitin-protein ligase parkin	0.0108451	-0.776259	0.0117563
Q96DY5	Rnf112	RING finger protein 112	0.0323694	0.776115	0.0117777
P31324	Prkar2b	cAMP-dependent protein kinase type II-beta regulatory subunit	0.00721702	-0.775962	0.0118003
Q8BKC5	Ipo5	Importin-5	0.0221382	0.775022	0.0119404
Q80U58	Pum2	Pumilio homolog 2	0.0415349	0.774465	0.0120239
P62069	Usp46	Ubiquitin carboxyl-terminal hydrolase 46	0.0400429	-0.774437	0.012028
E9Q4F2	Klhl18	Kelch-like protein 18	0.0498969	0.773419	0.0121815
Q8VE09	Ttc39c	Tetratricopeptide repeat protein 39C	0.034024	-0.772905	0.0122595
A0A0R4J196;B8X349;E9PUD1;F6WNT4;F8WH31	Spag9	C-Jun-amino-terminal kinase-interacting protein 4	0.0211494	0.772885	0.0122625
Q61644	Pacsin1	Protein kinase C and casein kinase substrate in neurons protein 1	0.0172587	-0.772853	0.0122675
Q8BH95	Echs1	Enoyl-CoA hydratase, mitochondrial	0.0159616	-0.772175	0.0123708
Q8BLQ7	Slc7a4	Cationic amino acid transporter 4	0.0215246	-0.771931	0.0124081
Q9Z1W8	Atp12a	Potassium-transporting ATPase alpha chain 2	0.0341055	0.771657	0.0124501
P63011	Rab3a	Ras-related protein Rab-3A	0.0194586	-0.771247	0.0125131
A0A087WQE8;Q5DTN3;Q6TA13	Kif1a	Kinesin-like protein KIF1A	0.0116485	0.77052	0.0126253
Q8BWF0	Aldh5a1	Succinate-semialdehyde dehydrogenase, mitochondrial	0.0119526	-0.770395	0.0126446
Q9JIT0	Lmbr1	Limb region 1 protein	0.00729837	-0.76962	0.0127651
A0A0J9YUN4	Dnm1	Dynamin-1	0.0218045	0.769586	0.0127703
E9Q3Q6	Alcam	CD166 antigen	0.0371472	-0.769503	0.0127833
A2AJ26	Abca2	ATP-binding cassette sub-family A member 2	0.0340744	0.769396	0.0128
P50427	Sts	Steryl-sulfatase	0.0233816	0.768844	0.0128864
Q9D4F2	Plpp6	Polyisoprenoid diphosphate/phosphate phosphohydrolase PLPP6	0.0272983	0.767829	0.013046
Q6ZWR4	Ppp2r2b	Serine/threonine-protein phosphatase 2A 55 kDa regulatory subunit B beta isoform	0.0225725	0.767817	0.013048
Q9DBR2	Fam13c	Protein FAM13C	0.00504861	0.767684	0.0130689
O88643	Pak1	non-specific serine/threonine protein kinase	0.00233536	0.766758	0.0132158
Q64729	Tgfbr1	receptor protein serine/threonine kinase	0.039765	0.766473	0.0132612
Q9D6F9	Tubb4a	Tubulin beta-4A chain	0.0472197	0.766303	0.0132885
Q3TYD6	Lmtk2	Serine/threonine-protein kinase LMTK2	0.033973	0.7661	0.0133209
O54950	Prkag1	5'-AMP-activated protein kinase subunit gamma-1	0.0250109	0.765943	0.0133459
Q8VCV1	Abhd17c	Alpha/beta hydrolase domain-containing protein 17C	0.021546	-0.765803	0.0133685
Q9Z0G0	Gipc1	PDZ domain-containing protein GIPC1	0.023165	0.765481	0.0134201
O54781	Srpk2	SRSF protein kinase 2	0.0242511	0.764981	0.0135006
P48030	Tgfa	Protransforming growth factor alpha	0.0323308	-0.764834	0.0135244
P29788	Vtn	Vitronectin	0.0155461	0.764432	0.0135893
Q9WV92	Epb41l3	Band 4.1-like protein 3	0.00934796	0.764298	0.013611
Q80UV9	Taf1	Transcription initiation factor TFIID subunit 1	0.0428121	0.764289	0.0136125
P51150	Rab7a	Ras-related protein Rab-7a	0.0305093	0.764189	0.0136287
Q9QVP9	Ptk2b	non-specific protein-tyrosine kinase	0.0214994	0.764162	0.0136332
A0A338P6C7	Synj1	Synaptojanin-1	0.0411957	-0.762606	0.0138871
Q7TSI1	Plekhm1	Pleckstrin homology domain-containing family M member 1	0.027688	0.762592	0.0138894
Q66T02	Plekhg5	Pleckstrin homology domain-containing family G member 5	0.0160836	0.762505	0.0139036
D3Z6I8	Tpm3	Tropomyosin alpha-3 chain	0.0175383	-0.762308	0.013936
O70422	Gtf2h4	General transcription factor IIH subunit 4	0.00490708	0.761889	0.0140051
P62700	Ypel5	Protein yippee-like 5	0.0293076	0.760936	0.0141628
P98195	Atp9b	Probable phospholipid-transporting ATPase IIB	0.0463851	-0.760928	0.0141642
Q9R0Q6	Arpc1a	Actin-related protein 2/3 complex subunit 1A	0.00192939	-0.760576	0.0142227
Q9DBL1	Acadsb	Short/branched chain specific acyl-CoA dehydrogenase, mitochondrial	0.0282668	-0.760336	0.0142628
Q3TYL3;Q6DFY2	Opcml	Opioid binding protein/cell adhesion molecule-like	0.0378657	0.760317	0.0142659
Q5NC32	Slc16a11	Monocarboxylate transporter 11	0.00690035	-0.760297	0.0142693
Q9JHI2	Adat1	tRNA-specific adenosine deaminase 1	0.0144832	-0.760264	0.0142748
Q9QUR7	Pin1	Peptidyl-prolyl cis-trans isomerase NIMA-interacting 1	0.0133577	0.760119	0.014299
Q8BLE7	Slc17a6	Vesicular glutamate transporter 2	0.00343133	-0.76005	0.0143105
A2CG49	Kalrn	Kalirin	0.0099834	0.759162	0.0144594
P13707	Gpd1	Glycerol-3-phosphate dehydrogenase [NAD(+)], cytoplasmic	0.0188687	0.759046	0.0144791
Q8K1R3	Pnpt1	Polyribonucleotide nucleotidyltransferase 1, mitochondrial	0.0469398	-0.759029	0.0144819
Q9R1W5	Calcrl	Calcitonin gene-related peptide type 1 receptor	0.0471186	-0.758954	0.0144945
Q9Z2D8	Mbd3	Methyl-CpG-binding domain protein 3	0.0439465	0.758185	0.0146245
Q91WJ0	Frs3	Fibroblast growth factor receptor substrate 3	0.0273839	-0.75792	0.0146694
P80318	Cct3	T-complex protein 1 subunit gamma	0.0045766	-0.75763	0.0147187
Q922B6	Traf7	E3 ubiquitin-protein ligase TRAF7	0.0166224	0.75674	0.0148706
Q8CFG0	Sulf2	Extracellular sulfatase Sulf-2	0.00728934	0.756399	0.0149291
Q61466	Smarcd1	SWI/SNF-related matrix-associated actin-dependent regulator of chromatin subfamily D member 1	0.0277379	0.756177	0.0149673
Q9DBG3	Ap2b1	AP-2 complex subunit beta	0.01777	-0.755953	0.0150057
Q7TNR6	Igsf21	Immunoglobulin superfamily member 21	0.0371744	0.755705	0.0150484
Q9CZA6	Nde1	Nuclear distribution protein nudE homolog 1	0.0317549	0.755651	0.0150578
A0A0J9YUJ8;A0A0J9YUQ8	Gsn	Gelsolin	0.0366301	0.755296	0.0151191
Q3TR28	Trim9	E3 ubiquitin-protein ligase TRIM9	0.0279002	0.755239	0.0151289
Q99LG1	Tmem51	Transmembrane protein 51	0.0345693	-0.755007	0.0151691
Q04899	Cdk18	Cyclin-dependent kinase 18	0.0421243	0.754858	0.015195
Q91XX3	Pcdhgb7	Pcdhgb7 protein	0.0482743	-0.754596	0.0152404
P98154	Dgcr2	Integral membrane protein DGCR2/IDD	0.03545	-0.754021	0.0153406
Q6P6N5	Spred3	Sprouty-related, EVH1 domain-containing protein 3	0.0416644	-0.753701	0.0153966
Q61233	Lcp1	Plastin-2	0.0280977	0.753115	0.0154993
P14685	Psmd3	26S proteasome non-ATPase regulatory subunit 3	0.0275477	0.752811	0.0155526
Q9Z2Q6	Septin5	Septin-5	0.0386581	-0.752694	0.0155733
P68510	Ywhah	14-3-3 protein eta	0.0111785	0.752664	0.0155786
Q4VA93	Prkca	Protein kinase C alpha type	0.0197231	0.75159	0.0157686
Q9CQX0	Otub2	Ubiquitin thioesterase OTUB2	0.044407	0.751345	0.015812
Q3UJR8	Btf3	Transcription factor BTF3	0.0101876	0.75082	0.0159056
Q5SUR0	Pfas	Phosphoribosylformylglycinamidine synthase	0.0329992	-0.750343	0.0159907
Q6NXM5	Brip1os	4632419I22Rik protein	0.0479438	-0.750132	0.0160285
Q924D0	Rtn4ip1	Reticulon-4-interacting protein 1, mitochondrial	0.0331869	-0.749539	0.0161351
Q99LH9	Sh3bp5l	SH3 domain-binding protein 5-like	0.0411672	-0.749388	0.0161623
O88507	Cntfr	Ciliary neurotrophic factor receptor subunit alpha	0.0436108	0.749064	0.0162207
Q3UHK6	Tenm4	Teneurin-4	0.0485568	-0.74906	0.0162215
Q8VDD5	Myh9	Myosin-9	0.00644334	0.748935	0.016244
Q7M6Z0	Rtn4rl2	Reticulon-4 receptor-like 2	0.0261105	0.748234	0.0163711
Q8CD60	Insyn1	Inhibitory synaptic factor 1	0.00254091	0.748147	0.0163869
Q8VEE1	Lmcd1	LIM and cysteine-rich domains protein 1	0.0213059	0.747269	0.016547
P58252	Eef2	Elongation factor 2	0.00855931	0.74703	0.0165906
P61205	Arf3	ADP-ribosylation factor 3	0.00174622	-0.745952	0.0167887
Q80Y24	Prickle2	Prickle-like protein 2	0.0129122	0.743882	0.0171732
Q8K4B0	Mta1	Metastasis-associated protein MTA1	0.0344072	0.743575	0.0172307
Q91Y86	Mapk8	Stress-activated protein kinase JNK	0.00677114	0.743402	0.017263
Q9D0F9	Pgm1	Phosphoglucomutase-1	0.0152144	-0.74325	0.0172917
Q6PIC6	Atp1a3	Sodium/potassium-transporting ATPase subunit alpha-3	0.00208996	0.743144	0.0173117
P21107	Tpm3	Tropomyosin alpha-3 chain	0.040228	0.742199	0.0174897
Q9D3D9	Atp5f1d	ATP synthase subunit delta, mitochondrial	0.0237104	-0.741894	0.0175474
Q9CR60	Golt1b	Vesicle transport protein GOT1B	0.0310986	0.741691	0.017586
Q91YI1	Atg13	Autophagy-related protein 13	0.0259438	-0.741232	0.0176731
A0A338P6F2;G5E8A0	Osbpl11	Oxysterol-binding protein-related protein 11	0.0355145	-0.740905	0.0177356
Q8BHJ5	Tbl1xr1	F-box-like/WD repeat-containing protein TBL1XR1	0.0182898	0.740181	0.0178739
Q8K0X8	Fez1	Fasciculation and elongation protein zeta-1	0.0281914	0.739715	0.0179634
P26883	Fkbp1a	Peptidyl-prolyl cis-trans isomerase FKBP1A	0.00754268	-0.739028	0.0180958
A0A0R4J221;E9Q9J6;Q8C8S5	Plec	Plectin	0.0277399	0.738647	0.0181694
B8QI36	Ppfia4	Protein tyrosine phosphatase, receptor type, f polypeptide (PTPRF),-interacting protein (liprin), alpha 4 (Fragment)	0.0274548	-0.738129	0.0182697
P06745	Gpi	Glucose-6-phosphate isomerase	0.0426194	-0.737621	0.0183687
Q9JIN6	Kcnmb4	Calcium-activated potassium channel subunit beta-4	0.0297786	0.737512	0.0183899
Q80X66	Btbd10	BTB/POZ domain-containing protein 10	0.0226048	0.737483	0.0183955
Q505D1	Ankrd28	Serine/threonine-protein phosphatase 6 regulatory ankyrin repeat subunit A	0.0341058	0.736896	0.0185103
Q7TN79	Akap7	A-kinase anchor protein 7 isoform alpha	0.0256057	-0.736595	0.0185692
Q3V0J1	Tmem237	Transmembrane protein 237	0.0110753	-0.735759	0.0187336
Q9CWG8	Ndufaf7	Protein arginine methyltransferase NDUFAF7, mitochondrial	0.0320409	-0.735007	0.0188824
Q9QYR6	Map1a	Microtubule-associated protein 1A	0.00888837	0.734408	0.0190013
Q3U487	Hectd3	E3 ubiquitin-protein ligase HECTD3	0.00522163	0.734401	0.0190026
P14873	Map1b	Microtubule-associated protein 1B	0.01757	0.734077	0.0190672
P34152	Ptk2	Focal adhesion kinase 1	0.0191106	0.733768	0.0191288
Q9WUM5	Suclg1	Succinate--CoA ligase [ADP/GDP-forming] subunit alpha, mitochondrial	0.0438718	-0.733437	0.019195
Q8QZS1	Hibch	3-hydroxyisobutyryl-CoA hydrolase, mitochondrial	0.0483485	-0.733053	0.019272
Q0PHV7	Dact3	Dapper homolog 3	0.0348304	0.73304	0.0192745
Q8VI33	Taf9	Transcription initiation factor TFIID subunit 9	0.0183448	0.733025	0.0192775
G3X975	Cars2	Probable cysteine--tRNA ligase, mitochondrial	0.039052	-0.733009	0.0192808
E9Q8V6	Dennd4a	DENN/MADD domain containing 4A	0.044905	0.732837	0.0193153
Q91VR7	Map1lc3a	Microtubule-associated proteins 1A/1B light chain 3A	0.010626	0.732351	0.0194132
P08003	Pdia4	Protein disulfide-isomerase A4	0.0444754	0.732129	0.0194579
P70699	Gaa	Lysosomal alpha-glucosidase	0.0239041	-0.731759	0.0195327
P45376	Akr1b1	Aldo-keto reductase family 1 member B1	0.0042702	-0.731548	0.0195754
Q8C5H8	Nadk2	NAD kinase 2, mitochondrial	0.0215931	-0.731365	0.0196126
Q922R8	Pdia6	Protein disulfide-isomerase A6	0.0158775	0.731095	0.0196673
Q9D7X3	Dusp3	Dual specificity protein phosphatase 3	0.0244093	0.730765	0.0197344
Q3UDK1	Trafd1	TRAF-type zinc finger domain-containing protein 1	0.0419914	0.730338	0.0198215
D3YVE8	Slc35g2	Solute carrier family 35 member G2	0.0333968	-0.729595	0.0199735
Q0KL02	Trio	Triple functional domain protein	0.0129539	0.72925	0.0200443
Q9JM45	2010204K13Rik	CIP7	0.0200326	-0.728908	0.0201148
Q8BXR1	Slc7a14	Probable cationic amino acid transporter	0.0437669	-0.728393	0.0202208
A2AFK4	Mtg2	Mitochondrial ribosome associated GTPase 2	0.0269058	-0.728218	0.0202571
Q08460	Kcnma1	Calcium-activated potassium channel subunit alpha-1	0.00704632	0.728138	0.0202737
Q9Z2H5	Epb41l1	Band 4.1-like protein 1	0.0101745	-0.727888	0.0203254
P47738	Aldh2	Aldehyde dehydrogenase, mitochondrial	0.00915614	-0.727226	0.0204629
O54983	Crym	Ketimine reductase mu-crystallin	0.00494725	-0.726622	0.0205888
P22315	Fech	Ferrochelatase, mitochondrial	0.023543	-0.726391	0.020637
A0A5F8MPK1	Dpp10	Inactive dipeptidyl peptidase 10	0.0310593	0.72625	0.0206666
Q9JME7	Trappc2l	Trafficking protein particle complex subunit 2-like protein	0.0168283	-0.725722	0.0207773
P63242	Eif5a	Eukaryotic translation initiation factor 5A-1	0.0044086	0.725567	0.0208098
Q810B9	Slitrk3	SLIT and NTRK-like protein 3	0.0400018	0.725511	0.0208217
Q61823	Pdcd4	Programmed cell death protein 4	0.0235381	-0.725083	0.0209118
P29341	Pabpc1	Polyadenylate-binding protein 1	0.0101691	0.724441	0.0210474
Q61581	Igfbp7	Insulin-like growth factor-binding protein 7	0.0107336	0.724363	0.021064
Q80XG9	Lrrtm4	Leucine-rich repeat transmembrane neuronal protein 4	0.0460502	0.724152	0.0211088
A2AN08	Ubr4	E3 ubiquitin-protein ligase UBR4	0.0223808	0.723596	0.0212267
Q3UFQ8	Carmil3	Capping protein, Arp2/3 and myosin-I linker protein 3	0.0438836	-0.723319	0.0212857
Q61026	Ncoa2	Nuclear receptor coactivator 2	0.0258772	0.722917	0.0213715
Q99N28	Cadm3	Cell adhesion molecule 3	0.0175974	-0.722772	0.0214026
Q920E5	Fdps	Farnesyl pyrophosphate synthase	0.0368941	0.722687	0.0214206
Q99PI8	Rtn4r	Reticulon-4 receptor	0.0448683	0.722669	0.0214246
Q80TB8	Vat1l	Synaptic vesicle membrane protein VAT-1 homolog-like	0.0429122	-0.722663	0.0214259
Q9Z2W9	Gria3	Glutamate receptor 3	0.0208411	0.722583	0.021443
P20108	Prdx3	Thioredoxin-dependent peroxide reductase, mitochondrial	0.0114594	-0.722536	0.021453
P23492	Pnp	Purine nucleoside phosphorylase	0.0210613	-0.721856	0.0215989
Q61086	Fzd3	Frizzled-3	0.0112059	0.720579	0.0218746
Q3TEG0;Q8C884	Btbd8	BTB/POZ domain-containing protein 8	0.00542799	0.720143	0.0219693
A0A1W2P7Y9	Nrcam	Neuronal cell adhesion molecule	0.0140397	0.72004	0.0219916
E9PYL2	Prr12	Proline-rich protein 12	0.00989844	0.71996	0.022009
Q99JP6	Homer3	Homer protein homolog 3	0.0140733	0.719939	0.0220136
Q8C7M3	Trim9	E3 ubiquitin-protein ligase TRIM9	0.0176583	0.719756	0.0220533
O89026	Robo1	Roundabout homolog 1	0.028854	-0.719668	0.0220725
B2RQ71	Dip2c	Disco interacting protein 2 homolog C (Fragment)	0.0309069	-0.71873	0.0222776
Q9CWT3	Snx10	Sorting nexin-10	0.0131961	0.71846	0.0223368
Q9JMH9	Myo18a	Unconventional myosin-XVIIIa	0.0269376	0.718338	0.0223635
O70174	Chrna4	Neuronal acetylcholine receptor subunit alpha-4	0.0328863	0.718188	0.0223964
Q8BGH4	Reep1	Receptor expression-enhancing protein 1	0.0259756	0.718104	0.0224148
P97355	Sms	Spermine synthase	0.0198418	-0.717954	0.022448
D6RCI4	2410004B18Rik	RIKEN cDNA 2410004B18 gene (Fragment)	0.0133005	0.717779	0.0224864
Q8R3Q2	Ppp6r2	Serine/threonine-protein phosphatase 6 regulatory subunit 2	0.0206992	0.717742	0.0224946
Q8JZM0	Tfb1m	Dimethyladenosine transferase 1, mitochondrial	0.0213819	-0.717104	0.0226354
Q9DAW9	Cnn3	Calponin-3	0.0442388	0.716587	0.02275
Q923S9	Rab30	Ras-related protein Rab-30	0.0332307	-0.716441	0.0227825
B2RXE2	Slc9a5	Sodium/hydrogen exchanger 5	0.0223901	-0.716117	0.0228544
Q924X6	Lrp8	Low-density lipoprotein receptor-related protein 8	0.0278882	0.715137	0.0230731
Q80TL4	Phf24	PHD finger protein 24	0.019185	-0.71339	0.023466
Q3UQS2	Lsmem1	Leucine-rich single-pass membrane protein 1	0.013004	0.713324	0.0234811
P61161	Actr2	Actin-related protein 2	0.0266089	-0.712309	0.0237113
P62137	Ppp1ca	Serine/threonine-protein phosphatase PP1-alpha catalytic subunit	0.0122578	-0.711708	0.0238482
O35071	Kif1c	Kinesin-like protein KIF1C	0.0207216	0.711681	0.0238545
O08532	Cacna2d1	Voltage-dependent calcium channel subunit alpha-2/delta-1	0.0486591	0.711308	0.0239396
D3YTU6;D3Z649	Kcnt2	Potassium channel, subfamily T, member 2	0.0212636	0.710809	0.0240541
Q8K070	Samd14	Sterile alpha motif domain-containing protein 14	0.0254114	-0.710587	0.024105
Q61490	Alcam	CD166 antigen	0.0488087	-0.710506	0.0241237
Q45FE2;Q45FE4;Q80XD3	Rgs7	Regulator of G-protein signaling 7	0.036737	0.710021	0.0242352
Q7TNF0	Doc2a	Double C2-like domain-containing protein alpha	0.047077	0.709907	0.0242614
Q8C166	Cpne1	Copine-1	0.0418767	-0.708752	0.0245288
Q99JY9	Actr3	Actin-related protein 3	0.0229339	-0.708288	0.0246368
Q9D5J6	Shpk	Sedoheptulokinase	0.0206691	-0.708061	0.0246895
Q8VE18	Smg8	Nonsense-mediated mRNA decay factor SMG8	0.00308938	-0.707749	0.0247625
Q9R1Q9	Atp6ap1	V-type proton ATPase subunit S1	0.0265635	0.707685	0.0247773
Q8BG73	Sh3bgrl2	SH3 domain-binding glutamic acid-rich-like protein 2	0.029507	0.705527	0.0252845
O08529	Capn2	Calpain-2 catalytic subunit	0.0452644	-0.703981	0.0256518
A2BDN9	1810030O07Rik	Uncharacterized protein	0.0225478	-0.702574	0.0259887
P56399	Usp5	Ubiquitin carboxyl-terminal hydrolase 5	0.0313225	-0.702337	0.0260456
P97789	Xrn1	5'-3' exoribonuclease 1	0.0366819	-0.702258	0.0260647
Q6NSR3	Adck2	Uncharacterized aarF domain-containing protein kinase 2	0.0266	0.702068	0.0261106
Q9Z1J3	Nfs1	Cysteine desulfurase	0.0421159	-0.701849	0.0261633
Q9EQJ0	Tpcn1	Two pore calcium channel protein 1	0.0355278	0.701446	0.0262608
O54734	Ddost	Dolichyl-diphosphooligosaccharide--protein glycosyltransferase 48 kDa subunit	0.0217878	0.701182	0.0263245
Q9D0D4	Dimt1	Probable dimethyladenosine transferase	0.0296015	-0.70102	0.0263639
A0A0R4J0K2;K3W4R5;Q80U79;Z4YL78	Ckap5	Cytoskeleton-associated protein 5	0.0353017	0.700773	0.0264238
Q794H2	Nap1l3	Nucleosome assembly protein 1-like 3	0.0404828	-0.700013	0.0266086
A2RSX7	Tyw5	tRNA wybutosine-synthesizing protein 5	0.0472695	-0.699917	0.0266322
Q8BM86	Lhfpl6	LHFPL tetraspan subfamily member 6 protein	0.00589814	0.699836	0.0266519
P61460	Depdc5	GATOR1 complex protein DEPDC5	0.0245113	0.699372	0.0267652
Q9JHI5	Ivd	Isovaleryl-CoA dehydrogenase, mitochondrial	0.0363592	-0.69921	0.026805
Q80W22	Thnsl2	Threonine synthase-like 2	0.0321415	-0.699205	0.0268062
Q5RJH6	Smg7	Nonsense-mediated mRNA decay factor SMG7	0.0250651	0.697664	0.027185
P00158	Mt-Cyb	Cytochrome b	0.031358	-0.697516	0.0272216
P97384	Anxa11	Annexin A11	0.0273699	0.697507	0.027224
Q8BMQ8	Mon1b	Vacuolar fusion protein MON1 homolog B	0.0291145	0.697411	0.0272476
Q9DAT5	Trmu	Mitochondrial tRNA-specific 2-thiouridylase 1	0.0429504	-0.69699	0.027352
Q6PIJ4	Nfrkb	Nuclear factor related to kappa-B-binding protein	0.0491116	0.696823	0.0273933
P04186	Cfb	Complement factor B	0.0269402	0.696249	0.0275358
P20357	Map2	Microtubule-associated protein 2	0.0122515	0.696232	0.0275401
O35945	Aldh1a7	Aldehyde dehydrogenase, cytosolic 1	0.0389309	0.694597	0.027949
Q61103	Dpf2	Zinc finger protein ubi-d4	0.015396	0.694049	0.0280867
Q5SSW2	Psme4	Proteasome activator complex subunit 4	0.0164967	0.693412	0.0282474
D3Z7P3	Gls	Glutaminase kidney isoform, mitochondrial	0.0125227	0.693261	0.0282857
O35643	Ap1b1	AP-1 complex subunit beta-1	0.0301698	-0.693138	0.0283166
A0A571BDG6;B1AQX7	Srcin1	SRC kinase signaling inhibitor 1	0.0441827	0.692196	0.0285558
Q3UHL1	Camkv	CaM kinase-like vesicle-associated protein	0.0236848	-0.69218	0.0285598
Q64433	Hspe1	10 kDa heat shock protein, mitochondrial	0.00882334	-0.691928	0.028624
Q8CAA7	Pgm2l1	Glucose 1,6-bisphosphate synthase	0.0425902	0.69087	0.0288942
Q8R5K2	Usp33	Ubiquitin carboxyl-terminal hydrolase 33	0.0371907	0.690815	0.0289084
O35495	Cdk14	Cyclin-dependent kinase 14	0.0291206	0.690548	0.0289768
O35181	Nrg3	Pro-neuregulin-3, membrane-bound isoform	0.0317522	0.69046	0.0289993
P62823	Rab3c	Ras-related protein Rab-3C	0.0215676	-0.689417	0.0292677
P17183	Eno2	Gamma-enolase	0.0389955	-0.689076	0.029356
Q91ZJ5	Ugp2	UTP--glucose-1-phosphate uridylyltransferase	0.0326197	0.688659	0.0294638
Q9QXL8	Nme7	Nucleoside diphosphate kinase 7	0.020989	-0.688518	0.0295003
Q91W90	Txndc5	Thioredoxin domain-containing protein 5	0.0322596	-0.688113	0.0296054
Q9Z108	Stau1	Double-stranded RNA-binding protein Staufen homolog 1	0.0347747	0.687792	0.0296889
P58044	Idi1	Isopentenyl-diphosphate Delta-isomerase 1	0.0260633	0.687738	0.029703
P60843	Eif4a1	Eukaryotic initiation factor 4A-I	0.0163873	0.687465	0.0297742
Q9JL19	Ncoa6	Nuclear receptor coactivator 6	0.0430044	0.687445	0.0297794
P48758	Cbr1	Carbonyl reductase [NADPH] 1	0.0252931	-0.687397	0.029792
Q8CHT0	Aldh4a1	Delta-1-pyrroline-5-carboxylate dehydrogenase, mitochondrial	0.0238706	-0.68693	0.0299138
Q80W47	Wipi2	WD repeat domain phosphoinositide-interacting protein 2	0.0436295	-0.68693	0.029914
Q9D927	1810009N02Rik	Uncharacterized protein	0.0115179	-0.686303	0.0300782
Q5SNZ0	Ccdc88a	Girdin	0.0441087	0.685842	0.0301992
P62852	Rps25	Small ribosomal subunit protein eS25	0.0188308	0.685619	0.0302579
A2AQ25	Skt	Sickle tail protein	0.0224319	0.68526	0.0303526
Q80U19	Daam2	Disheveled-associated activator of morphogenesis 2	0.0482555	0.685143	0.0303833
Q9JL26	Fmnl1	Formin-like protein 1	0.0266093	0.684392	0.030582
Q6PD21	Shb	SH2 domain-containing adapter protein B	0.0443941	-0.684117	0.0306549
Q810J8	Zfyve1	Zinc finger FYVE domain-containing protein 1	0.0446765	-0.683581	0.0307973
P56546	Ctbp2	C-terminal-binding protein 2	0.0319183	-0.682992	0.0309542
Q61361	Bcan	Brevican core protein	0.00929709	0.682678	0.0310379
Q8CH77	Nav1	Neuron navigator 1	0.0232745	0.682229	0.0311582
O88839	Adam15	Disintegrin and metalloproteinase domain-containing protein 15	0.0240079	-0.680701	0.0315692
Q8CAM5	Rab36	Ras-related protein Rab-36	0.0277971	-0.680288	0.0316807
A2ASI5	Scn3a	Sodium channel protein type 3 subunit alpha	0.0332682	-0.679817	0.0318084
Q3URE1	Acsf3	Malonate--CoA ligase ACSF3, mitochondrial	0.0294758	-0.679558	0.0318786
Q3U3C9	Gse1	Genetic suppressor element 1	0.0313279	0.679219	0.0319707
P33173	Kif1a	Kinesin-like protein KIF1A	0.0473558	0.678898	0.0320581
Q01097	Grin2b	Glutamate receptor ionotropic, NMDA 2B	0.0406588	0.678889	0.0320605
E0CZ50	Ndrg4	Protein NDRG4	0.0134313	0.678872	0.0320652
Q9JIY0	Plekho1	Pleckstrin homology domain-containing family O member 1	0.00552173	0.678463	0.0321769
Q8C0D5	Efl1	Elongation factor-like GTPase 1	0.00698982	-0.678262	0.0322318
Q69ZI1	Sh3rf1	E3 ubiquitin-protein ligase SH3RF1	0.0466704	0.677803	0.0323574
P70670	Naca	Nascent polypeptide-associated complex subunit alpha, muscle-specific form	0.0238896	0.677797	0.0323589
Q8BZ05	Arap2	Arf-GAP with Rho-GAP domain, ANK repeat and PH domain-containing protein 2	0.0390616	0.677169	0.0325314
Q91XU3	Pip4k2c	Phosphatidylinositol 5-phosphate 4-kinase type-2 gamma	0.0223066	0.677046	0.032565
Q9QZE7	Tsnax	Translin-associated protein X	0.0270224	-0.676791	0.0326353
P21661	Pcsk2	Neuroendocrine convertase 2	0.0306172	-0.676662	0.0326708
O89084	Pde4a	cAMP-specific 3',5'-cyclic phosphodiesterase 4A	0.0343615	0.676606	0.0326863
O89114	Dnajb5	DnaJ homolog subfamily B member 5	0.0246919	0.676552	0.0327011
P97434	Mprip	Myosin phosphatase Rho-interacting protein	0.0182742	0.676297	0.0327715
Q99NF2	Nsmf	NMDA receptor synaptonuclear signaling and neuronal migration factor	0.0371737	0.676117	0.0328211
Q7TNS5;Q8C8L2	B630019K06Rik	RIKEN cDNA B630019K06 gene	0.0431512	-0.675731	0.0329279
A2VDF5	Gria3	Glutamate receptor 3	0.0392061	0.67502	0.033125
Q8CDJ3	Atg14	Beclin 1-associated autophagy-related key regulator	0.0405123	-0.674932	0.0331496
Q6P6J9	Txndc15	Thioredoxin domain-containing protein 15	0.0211631	0.674627	0.0332343
P60487	Pdxp	Chronophin	0.00483911	-0.674322	0.0333195
Q9DCB1	Hmgn3	High mobility group nucleosome-binding domain-containing protein 3	0.0484896	0.674164	0.0333635
Q3ULD5	Mccc2	Methylcrotonoyl-CoA carboxylase beta chain, mitochondrial	0.0376399	-0.673212	0.0336297
Q9QXK3	Copg2	Coatomer subunit gamma-2	0.0204694	0.672755	0.0337579
O70311	Nmt2	Glycylpeptide N-tetradecanoyltransferase 2	0.0250404	0.671413	0.034136
A0A1D5RM83	Iqsec1	IQ motif and SEC7 domain-containing protein 1	0.0193986	0.671173	0.0342041
Q9JMI0	Ecel1	Endothelin-converting enzyme-like 1	0.0397663	-0.670997	0.0342537
P51569	Gla	Alpha-galactosidase A	0.014056	0.670073	0.0345163
Q61220	Nell2	Protein kinase C-binding protein NELL2	0.0481534	0.668739	0.0348971
P54071	Idh2	Isocitrate dehydrogenase [NADP], mitochondrial	0.0216927	-0.668605	0.0349356
P00493	Hprt1	Hypoxanthine-guanine phosphoribosyltransferase	0.0360904	-0.668314	0.0350191
Q91V61	Sfxn3	Sideroflexin-3	0.0338894	-0.668108	0.0350783
Q9CZT6	Cmss1	Protein CMSS1	0.0235185	-0.667537	0.0352425
Q9JIB4	Gtf2h2	General transcription factor IIH subunit 2	0.0336671	0.667239	0.0353286
Q91V64	Isoc1	Isochorismatase domain-containing protein 1	0.0434405	-0.666999	0.0353978
P62264	Rps14	Small ribosomal subunit protein uS11	0.0247619	0.666906	0.0354248
Q9D8W7	Ociad2	OCIA domain-containing protein 2	0.0277645	0.666723	0.0354774
O35435	Dhodh	Dihydroorotate dehydrogenase (quinone), mitochondrial	0.0434172	-0.666699	0.0354844
Q8R010	Aimp2	Aminoacyl tRNA synthase complex-interacting multifunctional protein 2	0.0498142	0.66665	0.0354987
Q9DAU9	Znf654	Zinc finger protein 654	0.029643	0.666452	0.0355559
Q99KU0	Vmp1	Vacuole membrane protein 1	0.0431356	0.665976	0.035694
A0A0A6YY09;B2RY69;F8VPK8	Pcdh9	Protocadherin 9 (Fragment)	0.0358154	0.665961	0.0356982
P61237	Ypel3	Protein yippee-like 3	0.0450019	0.665845	0.0357321
A0A0A6YWT4	Rabgap1l	Rab GTPase-activating protein 1-like	0.0379049	0.665207	0.0359177
Q68FE7	Tmem151b	Transmembrane protein 151B	0.0424958	0.665058	0.035961
B2RXQ2;B8QI33	Ppfia1	Ppfia1 protein	0.0272753	-0.664482	0.0361292
A1BN54	Actn1	Alpha-actinin-1	0.048957	-0.664416	0.0361486
P56376	Acyp1	Acylphosphatase-1	0.0346322	0.66425	0.036197
O55057	Pde6d	Retinal rod rhodopsin-sensitive cGMP 3',5'-cyclic phosphodiesterase subunit delta	0.0323379	-0.663021	0.0365579
Q99LI9	Clp1	Polyribonucleotide 5'-hydroxyl-kinase Clp1	0.0310896	-0.662825	0.0366157
A0A087WRP9	Ank3	Ankyrin-3	0.0164402	0.662579	0.0366881
Q9ES34	Ube3b	Ubiquitin-protein ligase E3B	0.0137455	0.662175	0.0368077
Q8K4Q0	Rptor	Regulatory-associated protein of mTOR	0.0403755	0.661604	0.0369766
Q5DU31	Ipcef1	Interactor protein for cytohesin exchange factors 1	0.0421074	0.660769	0.0372245
A0A1W2P8C0;B6ZHC5;B6ZHC7;Q80UE4;Q80UE5;Q811C0;Q9EPM7;Q9EPM8	Epb41l2	Band 4.1-like protein 2	0.0262547	0.660498	0.0373052
Q9Z138	Ror2	Tyrosine-protein kinase transmembrane receptor ROR2	0.023241	-0.660455	0.0373181
A0A0R4J112;A2AMI7;Q3V075;Z4YKC4	Eif4g3	Eukaryotic translation initiation factor 4 gamma 3	0.0270274	0.6602	0.0373941
P62849	Rps24	Small ribosomal subunit protein eS24	0.0484963	0.660174	0.0374018
Q62095	Ddx3y	ATP-dependent RNA helicase DDX3Y	0.0225157	0.659831	0.0375042
Q3UTQ7	Prdm10	PR domain zinc finger protein 10	0.0316249	0.659445	0.0376198
Q149F3	Gspt2	Eukaryotic peptide chain release factor GTP-binding subunit ERF3B	0.042307	-0.659118	0.0377178
P62301	Rps13	Small ribosomal subunit protein uS15	0.0213067	0.658651	0.037858
Q6DFY8	Brinp2	BMP/retinoic acid-inducible neural-specific protein 2	0.0365986	0.657975	0.0380613
Q7TN22	Txndc16	Thioredoxin domain-containing protein 16	0.0458616	0.657901	0.0380837
O54834	Arhgap6	Rho GTPase-activating protein 6	0.0334551	-0.657893	0.038086
P62331	Arf6	ADP-ribosylation factor 6	0.0231067	0.657198	0.0382961
Q9ER39	Tor1a	Torsin-1A	0.0135231	-0.657194	0.0382973
A2AI05	Ndor1	NADPH-dependent diflavin oxidoreductase 1	0.0334479	0.656663	0.038458
P62908	Rps3	Small ribosomal subunit protein uS3	0.0261737	0.656289	0.0385715
P63034	Cyth2	Cytohesin-2	0.0489707	0.655983	0.0386647
Q8C7U1	N4bp3	NEDD4-binding protein 3	0.0324168	0.655948	0.0386754
Q9JKZ2	Slc5a3	Sodium/myo-inositol cotransporter	0.032151	-0.655346	0.0388589
P50114	S100b	Protein S100-B	0.0481136	0.655224	0.0388959
Q8BIV7	Slc45a1	Proton-associated sugar transporter A	0.0364533	0.653875	0.0393092
Q8CGB3	Uaca	Uveal autoantigen with coiled-coil domains and ankyrin repeats	0.00882827	-0.653492	0.0394269
Q3U0J8	Tbc1d2b	TBC1 domain family member 2B	0.0346038	-0.652574	0.0397101
Q99MN9	Pccb	Propionyl-CoA carboxylase beta chain, mitochondrial	0.0429659	-0.652533	0.0397227
P70407	Cdh9	Cadherin-9	0.0236062	0.65251	0.0397297
D3YUS5;E9PW37	Rasal2	RAS protein activator like 2	0.034271	0.651853	0.0399333
P54775	Psmc4	26S proteasome regulatory subunit 6B	0.0262798	0.651016	0.0401933
Q8CES0	Naa30	N-alpha-acetyltransferase 30	0.0316944	0.650897	0.0402304
P54754	Ephb3	Ephrin type-B receptor 3	0.0321037	0.65083	0.0402511
Q9QZS3	Numb	Protein numb homolog	0.0363305	0.650696	0.0402931
Q9WVL2	Stat2	Signal transducer and activator of transcription 2	0.0125914	0.650495	0.0403555
Q9CR57	Rpl14	Large ribosomal subunit protein eL14	0.0222351	0.650224	0.0404401
Q3U422;Q3U4K3	Ndufv3	NADH dehydrogenase [ubiquinone] flavoprotein 3, mitochondrial	0.0174313	-0.649295	0.040731
Q9R111	Gda	Guanine deaminase	0.0179522	-0.649152	0.0407757
Q3U5Q7	Cmpk2	UMP-CMP kinase 2, mitochondrial	0.0311335	-0.648392	0.0410149
Q8C3Q5	Shisa7	Protein shisa-7	0.0344451	-0.648293	0.041046
Q3U0M1	Trappc9	Trafficking protein particle complex subunit 9	0.027828	-0.648209	0.0410725
Q922B2	Dars1	Aspartate--tRNA ligase, cytoplasmic	0.0407322	0.647261	0.041372
Q8C1W1	Vash1	Tubulinyl-Tyr carboxypeptidase 1	0.0370295	0.646346	0.041662
Q3UDW8	Hgsnat	Heparan-alpha-glucosaminide N-acetyltransferase	0.0218778	0.646282	0.0416823
Q5F259	Ankrd13b	Ankyrin repeat domain-containing protein 13B	0.0496422	0.644006	0.0424095
Q9QYF9	Ndrg3	Protein NDRG3	0.0372635	0.643976	0.0424194
Q9WUU7	Ctsz	Cathepsin Z	0.031551	0.64363	0.0425304
O88738	Birc6	Baculoviral IAP repeat-containing protein 6	0.0303712	0.643475	0.0425803
P53395	Dbt	Lipoamide acyltransferase component of branched-chain alpha-keto acid dehydrogenase complex, mitochondrial	0.0207775	-0.642551	0.0428785
Q9JI99	Sgpp1	Sphingosine-1-phosphate phosphatase 1	0.0424715	-0.642322	0.0429525
Q9WTM5	Ruvbl2	RuvB-like helicase	0.0130801	-0.641254	0.0432986
O70551	Srpk1	SRSF protein kinase 1	0.0452699	0.639785	0.0437776
P61226	Rap2b	Ras-related protein Rap-2b	0.0166573	-0.6397	0.0438054
A0A087WSF5;Q8BLM1	Lrrfip1	Leucine-rich repeat flightless-interacting protein 1	0.0473305	0.639272	0.0439455
Q8R146	Apeh	Acylamino-acid-releasing enzyme	0.0347458	-0.638522	0.044192
S4R2D6	Ank2	Ankyrin-2	0.0290143	0.638373	0.0442411
Q9DBS9	Osbpl3	Oxysterol-binding protein-related protein 3	0.049322	0.637676	0.0444707
P55937	Golga3	Golgin subfamily A member 3	0.0440687	0.637622	0.0444884
Q8K1S4	Unc5a	Netrin receptor UNC5A	0.0380942	0.63748	0.0445353
Q99J09	Wdr77	Methylosome protein WDR77	0.0174798	-0.637242	0.0446141
Q9Z275	Rlbp1	Retinaldehyde-binding protein 1	0.0297143	0.637226	0.0446195
P70126	St8sia5	Alpha-2,8-sialyltransferase 8E	0.0355876	0.637163	0.0446401
Q9QZD5	Chml	Rab proteins geranylgeranyltransferase component A 2	0.0442433	0.637129	0.0446513
Q8CHD8	Rab11fip3	Rab11 family-interacting protein 3	0.0298668	-0.636683	0.0447992
Q66L44	Cbarp	Voltage-dependent calcium channel beta subunit-associated regulatory protein	0.0459486	-0.636098	0.0449934
Q9WTS6	Tenm3	Teneurin-3	0.0478101	0.635485	0.0451973
Q9CYR6	Pgm3	Phosphoacetylglucosamine mutase	0.0391864	-0.635434	0.0452141
P51906	Slc1a1	Excitatory amino acid transporter 3	0.0313987	0.634784	0.0454312
Q8VCH6	Dhcr24	Delta(24)-sterol reductase	0.045389	0.634083	0.0456657
Q8R1A4	Dock7	Dedicator of cytokinesis protein 7	0.0410634	-0.633787	0.045765
Q9D8N0	Eef1g	Elongation factor 1-gamma	0.0191669	0.63294	0.0460498
Q8R420	Abca3	Phospholipid-transporting ATPase ABCA3	0.0116521	0.632678	0.0461383
P62254	Ube2g1	Ubiquitin-conjugating enzyme E2 G1	0.0310099	0.632023	0.0463593
Q8BH55	Thnsl1	Threonine synthase-like 1	0.046487	-0.631986	0.0463717
P16054	Prkce	Protein kinase C epsilon type	0.0447718	0.631892	0.0464035
Q9JLN9	Mtor	Serine/threonine-protein kinase mTOR	0.0268597	0.631664	0.0464808
Q3TVA9	Ccdc136	Coiled-coil domain-containing protein 136	0.0295787	0.630576	0.04685
Q9R0X5	Rpgr	X-linked retinitis pigmentosa GTPase regulator	0.0227216	-0.630197	0.046979
Q8BML1	Mical2	[F-actin]-monooxygenase MICAL2	0.0282024	0.630116	0.0470066
Q9R0S3	Mmp17	Matrix metalloproteinase-17	0.0188029	0.629403	0.0472498
F6ZFU0	Eef1d	Elongation factor 1-delta	0.0310787	0.62908	0.0473607
P61222	Abce1	ATP-binding cassette sub-family E member 1	0.0432025	0.629059	0.0473677
A4Q9F0	Ttll7	Tubulin polyglutamylase TTLL7	0.041057	0.628733	0.0474794
O55047	Tlk2	Serine/threonine-protein kinase tousled-like 2	0.0487284	-0.627757	0.0478147
E9Q624;E9QA22	Zfp644	Zinc finger protein 644	0.0436967	0.627335	0.0479599
Q3U5C7	Prickle1	Prickle-like protein 1	0.0251087	0.626516	0.048243
Q9D6H2	Hspb11	Intraflagellar transport protein 25 homolog (Heat shock protein beta-11) (Hspb11) (Placental protein 25) (PP25)	0.0229473	-0.625694	0.0485278
Q99MR8	Mccc1	Methylcrotonoyl-CoA carboxylase subunit alpha, mitochondrial	0.045108	-0.625387	0.0486344
Q9WUT3	Rps6ka2	Ribosomal protein S6 kinase alpha-2	0.0409194	-0.624971	0.0487791
Q80TM6	R3hdm2	R3H domain-containing protein 2	0.0398276	0.624502	0.0489425
Q8K2G4	Bbs7	Bardet-Biedl syndrome 7 protein homolog	0.0394352	-0.624055	0.0490986
Q8C078	Camkk2	Calcium/calmodulin-dependent protein kinase kinase 2	0.0307559	0.623203	0.0493969
Q99JR1	Sfxn1	Sideroflexin-1	0.0205646	-0.623101	0.0494326
Q8K4T5	Dusp19	Dual specificity protein phosphatase 19	0.0265624	-0.622691	0.0495768
Q8JZT4	Gnai2	Guanine nucleotide-binding protein G(i) subunit alpha-2	0.0222391	-0.622425	0.0496703
Q921M7	Cyrib	CYFIP-related Rac1 interactor B	0.0297307	-0.622421	0.0496715
Q9DBR3	Armc8	Armadillo repeat-containing protein 8	0.04627	0.622391	0.049682
