# Supplementary material for: Gut Proteobacteria glycine metabolism regulates neuroplasticity, motivation, and reinstatement of cocaine self-administration in mice
Source: Gut Microbes. 2026 Jun 26;18(1):2693397. doi: 10.1080/19490976.2026.2693397 (PMC13313183; doi:10.1080/19490976.2026.2693397)
Supplement: STable_1.xlsx [file KGMI_A_2693397_SM4544.xlsx]

## Sheet: Progresive ratio
Progressive Ratio
Unique Proteins E. coli HS WT				Unique Proteins E. coli HS ΔCycA
Identifier	Genes	Protein description		Identifier	Genes	Protein description
Q811B1	Xylt1	Xylosyltransferase 1		Q4LDG0	Slc27a5	Long-chain fatty acid transport protein 5
Q5U4C9	Dyrk2	Dual specificity tyrosine-phosphorylation-regulated kinase 2		Q61646	Hp	Haptoglobin
Q05860	Fmn1	Formin-1		P15655	Fgf2	Fibroblast growth factor 2
G3X942	Galnt9	Polypeptide N-acetylgalactosaminyltransferase		P52592	S1pr2	Sphingosine 1-phosphate receptor 2
Q8CI66	Stoml1	Stomatin-like protein 1		P16374	Zfp60	Zinc finger protein 60
Q80VN4	Zfp729b	Zinc finger protein 729b (Fragment)		D3YU09	Gda	Guanine deaminase
Q06219	Nr4a2	Nuclear receptor subfamily 4 group A member 2		Q9D2L1	Arsk	Arylsulfatase K
A2A7Q9	Rnf19b	E3 ubiquitin-protein ligase RNF19B		Q9Z0P7	Sufu	Suppressor of fused homolog
Q62414	Neurod2	Neurogenic differentiation factor 2		F8WIV2	Serpinb6a	Serine (or cysteine) peptidase inhibitor, clade B, member 6a (Fragment)
A0A338P6L0;Q0VB45;Q3UTV4;Q8C4T8	Kcnj6	G protein-activated inward rectifier potassium channel 2		Q9DBU2	Naa60	N-alpha-acetyltransferase 60
E9Q286	Ice1	Little elongation complex subunit 1
Q8BG31	Vxn	Vexin
Q91YV0	Tcf4	Transcription factor 4
Q99MB1	Tlr3	Toll-like receptor 3
G3X9N5;Q8BTD1	Nxph4	Neurexophilin
Q6ZPV8	Vangl2	Vang-like protein 2
Q60898	Sla	Src-like-adapter
P30935	Sstr3	Somatostatin receptor type 3
Q64288	Omp	Olfactory marker protein
Reistatement
Unique Proteins E. coli HS WT				Unique Proteins E. coli HS ΔCycA
Identifier	Genes	Protein description		Identifier	Genes	Protein description
Q62087	Pon3	Serum paraoxonase/lactonase 3		Q9WVC5	Pon3	Serum paraoxonase/lactonase 3
Q8BTP0	Pigz	GPI mannosyltransferase 4		P07310	Pigz	GPI mannosyltransferase 4
Q8C398	Pigw	Phosphatidylinositol-glycan biosynthesis class W protein		A0A1G5SK64;Q61635;Q99M59;U5NG85	Pigw	Phosphatidylinositol-glycan biosynthesis class W protein
Q9WUH7	Sema4g	Semaphorin-4G		B2RWR2	Sema4g	Semaphorin-4G
Q8CHQ6	Tmem125	Transmembrane protein 125
Q91X85	Flvcr2	Heme transporter FLVCR2

## Sheet: Reinstatement
Unique Proteins E. coli HS WT				Unique Proteins E. coli HS ΔCycA
Identifier	Genes	Protein description		Identifier	Genes	Protein description
Q62087	Pon3	Serum paraoxonase/lactonase 3		Q9WVC5	Pon3	Serum paraoxonase/lactonase 3
Q8BTP0	Pigz	GPI mannosyltransferase 4		P07310	Pigz	GPI mannosyltransferase 4
Q8C398	Pigw	Phosphatidylinositol-glycan biosynthesis class W protein		A0A1G5SK64;Q61635;Q99M59;U5NG85	Pigw	Phosphatidylinositol-glycan biosynthesis class W protein
Q9WUH7	Sema4g	Semaphorin-4G		B2RWR2	Sema4g	Semaphorin-4G
Q8CHQ6	Tmem125	Transmembrane protein 125
Q91X85	Flvcr2	Heme transporter FLVCR2
