# Supplementary material for: Gut Proteobacteria glycine metabolism regulates neuroplasticity, motivation, and reinstatement of cocaine self-administration in mice
Source: Gut Microbes. 2026 Jun 26;18(1):2693397. doi: 10.1080/19490976.2026.2693397 (PMC13313183; doi:10.1080/19490976.2026.2693397)
Supplement: Supplementary Material — Supp files.zip [file KGMI_A_2693397_SM4543.zip]

Archive with 5 entries (5 files):
- STable_1.xlsx
- Supplementary Figure 1.png
- Supplementary Figure 2.png
- Supplementary Figure 3.png
- Supplementary File 1.xlsx
